# Supplementary material for: Molecular classification of urothelial carcinoma: global mRNA classification versus tumour‐cell phenotype classification
Source: J Pathol. 2017 Mar 28;242(1):113–25. doi: 10.1002/path.4886 (PMC5413843; doi:10.1002/path.4886)
Supplement: Supplementary file 12 — Table S6 The complete IHC‐evaluation data set. [file PATH-242-113-s002.xlsx]

## Sheet: Sheet1
TMA#	Hyb#	Analyzed in GSE32894	Cluster - mRNA phenotype	Uro/GU definition score	Basal/SCC-like definition score	Mes-like definition score	Sc/NE-like definition score	Tumor-cell phenotype	CCNB1	CCND1	CDH1	CDH3	CDKN2A (p16)	CHGA	E2F3	EGFR	EPCAM	ERBB2	FGFR3	FOXA1	FOXM1	GATA3	HER3	KRT14	KRT20	KRT5	NCAM1	PPARG	pSTAT3	RB1	RXRA	SYP	TP63	TUBB2B	UPK3	VIM	ZEB2
184	146	N/A	Uro - Uro	1.48333	-1.85	-1.8	-0.9	Uro	2	0.45	2.7	1.35	1	0	0.4	0.15	2.7	2	2	3	0.45	2.7	3	0.15	1	0	0	2.1	0.1	9	0.1	0	4.5	0	1	0	0
48	322	N/A	Uro - Uro	1.56667	-1.38333	-1.76667	-0.8	Uro	2	2.7	2.7	0.55	1	0	0.1	0.2	2.7	2	0	2.5	0.2	2.4	2	0.75	0.5	0	0.1	2.1	0.3	9	0	0	7.5	0	1.5	0.1	0
335	215	Same tumor same pt: UC_0610_1	Uro - Uro	1.21111	-1.26667	-1.6	-0.95	Uro	4	0.3	2.7	0.65	0.5	0	0.5	2.4	2.1	2	1	2	0.15	2.25	2	0.3	1	0.15	0.1	0.75	0.45	8.5	0.15	0	5.5	0	3	0	0
354	259	N/A	Uro - Uro	0.233333	-1.68333	-1.75	-0.95	GU	3	0.2	2.7	0.15	1.5	0	0.3	0.7	2.55	2.5	2	2.5	0.6	2.7	2.5	0	1	0.15	0	1.75	0.2	0	0.9	0	6.5	0	0	0	0
12	28	N/A	Uro - Uro	1.31667	-1.7	-1.8	-0.75	Uro	1.5	1.45	2.7	0.25	1.5	1	0.5	0.45	2.7	1	1	3	0.45	2.25	3	0	0	0.15	0	2.55	0.1	9	1.6	0	6.5	0	0	0	0
72	140	N/A	Uro - Uro	1.55	-1.55	-1.78333	-0.6	Uro	3	1.15	2.7	0	1	0	0.5	0	2.7	1	1.5	3	0.45	1.8	3	0.15	0.5	0	0	2.15	0	9	0.1	0	9	0	0	0.05	0
209	170	N/A	Uro - Uro	1.54444	-1.55	-1.56667	-0.55	Uro	2.5	1.8	2.1	0.6	0.5	0	0.05	1.1	2.7	1.5	0.5	2.5	0.35	2.25	2	0.1	1	0	0.05	1.65	0.1	8.5	0	0	4	0	0	0.1	0
214	171	N/A	Uro - Uro	2.23333	-1.7	-1.8	-0.733333	Uro	3	1.2	2.7	0.1	0	0	0.25	0.35	2.7	2.5	2.5	3	0.6	2.7	3	0.6	0.5	0	0.05	2.55	0.3	9	0.25	0	6.5	0.5	1.5	0	0
392	217	N/A	Uro - Uro	2.06667	-1.73333	-1.8	-0.9	Uro	2.5	2.7	2.7	0.3	1.5	0	0.2	0.9	2.7	0.5	2	2.5	0.2	2.7	1	0	1	0	0	1.7	0	9	0	0	7.5	0	2.5	0	0
181	299	N/A	Uro - Uro	N/A	-1.06667	-1.8	-0.4	N/A	2	0.2	2.7	0.1	0.5	0	0.4	N/A	2.7	1	N/A	2	N/A	1.2	N/A	0	N/A	0	0	2.55	0	9	0	0.2	3	0	1	0	0
40	4	N/A	Uro - Uro	1.37222	-1.3	-1.65	-0.416667	Uro	3	1.45	2.25	0.15	1	1	0.2	1.4	2.7	1	1	3	0.4	2.7	2	1.8	3	0	0	2.7	0	8	1.6	0	9	1	0.5	0	0
129	279	N/A	Uro - Uro	2.29444	-1.9	-1.8	-0.9	Uro	3.5	2.55	2.7	0.2	0	0	0.2	0.3	2.7	1	2	3	0.15	2.7	1.5	0	1.5	0	0	1.7	0	7	1.95	0	5	0	1	0	0
26	1	N/A	Uro - Uro	1.73333	-1.9	-1.8	-0.9	Uro	3.5	2.7	2.7	0.55	1	0	0.35	0.8	2.7	2	0.5	3	0.55	2.7	3	0	0	0	0	1.85	0.7	9	0.45	0	3	0	1.5	0	0
151	122	N/A	Uro - Uro	1.35556	-1.9	-1.8	-0.9	Uro	4	2.4	2.7	0.6	2	1	0.9	1	2.7	2	1	3	0.6	2.7	3	0	2	0	0	1.55	0	8	2.4	0	6	0	0	0	0
360	254	N/A	Uro - Uro	1.9	-1.9	-1.8	-0.9	Uro	3	2.7	2.7	0.4	1	0	1.2	1.5	2.7	2	1	3	0.3	2.7	3	0	2	0	0	2.7	0.3	9	1.4	0	4	0	2	0	0
118	89	N/A	Uro - Uro	1.9	-1.9	-1.75	-0.95	Uro	3	2.7	2.7	0	1	0	0.75	0.7	2.55	3	1	3	0.3	2.7	2	0	2.5	0	0	2.7	0.3	9	0.4	0	8.5	0	0	0	0
224	328	N/A	Uro - Uro	2.57778	-1.73333	-1.5	-0.6	Uro	3.5	2.4	1.8	0	0	0	0	0	2.7	2	2.5	2.5	0.3	2.7	1.5	0	1	0	0	1.8	0.15	8.5	1.4	0	9	0	0	0	0
80	51	N/A	Uro - Uro	1.56667	-1.9	-1.8	-0.9	Uro	3	2.7	2.7	0.3	1.5	0	0.1	0.2	2.7	1.5	0.5	3	0.6	2.7	2.5	0	1.5	0	0	2.25	0.2	9	0.1	0	8.5	0	1	0	0
338	249	N/A	Uro - Uro	2.07222	-1.63333	-1.63333	-0.75	Uro	3	2.55	2.25	1.7	0.5	0	0.2	1.6	2.7	1	1.5	2.5	0.3	2.7	2	0	1	0.3	0	1.65	0.6	8	0.2	0	8.5	0	3	0.05	0
6	49	N/A	Uro - Uro	1.61667	-1.8	-1.6	-1.1	Uro	1.5	1.35	2.7	0.6	1	0	0.2	1.6	2.1	1.95	1.5	3	0.3	2.7	1.5	0	0	0.3	0	1.9	0.55	9	1.1	0	6.5	0	0	0	0
103	15	N/A	Uro - Uro	2.46667	-1.8	-1.5	-1.15	Uro	2.5	2.4	2.7	0.25	1	0	0.9	2.7	1.95	2	3	3	0.3	2.7	1.5	0.15	2	0.15	0	2.4	0.2	9	0	0	8	0	2	0.15	0
189	144	N/A	Uro - Uro	1.50556	-1.23333	-1.73333	-0.55	Uro	2.5	1.85	2.7	0.85	1	0	0.2	0.2	2.55	1	1	2	0.5	2	1.5	0.15	0.5	0.15	0	2.25	0.15	8	1.4	0	8	0.5	0	0.05	0
339	207	N/A	Uro - Uro	1.3	-1.56667	-1.35	-1.35	Uro	0	0.4	2.7	1.5	1	0	0	0.5	1.35	1	2	2	0	2.7	2	0	0	0	0	1.3	0	7.5	0	0	8.5	0	1	0	0
385	167	N/A	Uro - Uro	2.2	-1.36667	-1.1	-1.6	Uro	0.5	2.1	2.7	0.4	1.5	0	0.1	0.5	0.6	0.5	3	2	0	2.7	1.15	0	0.75	0.6	0	2.7	0	9	1.1	0	8	0	2.5	0	0
415	150	N/A	Uro - Uro	2.21667	-1.75	-1.63333	-1	Uro	1	1.65	2.7	2.25	1	0	0.2	0.55	2.25	1	3	3	0.15	2.55	3	0	1.5	0.3	0	2.55	0	9	2.7	0	9	0	0.5	0.05	0
28	117	N/A	Uro - Uro	1.71111	-0.85	-1.8	-0.516667	Uro	2	0.3	2.7	0.25	0	0	0.35	0.4	2.7	0	2	1.5	0.4	1.55	1	0	0	0.5	0	1.25	0.9	8.5	0.25	0	9	0	0	0	0
318	87	N/A	Uro - Uro	1.46111	0.0666667	-1.58333	-0.7	Uro	1	0.55	2.7	2.55	1.5	0.5	0.05	1.2	2.1	1	2.5	1	0	1.5	1.5	0	0.5	2.7	0	0.45	0.1	8.5	1.55	0	8.5	0	0.5	0.05	0
310	79	N/A	Uro - Uro	2.2	-1.3	-1.7	-0.716667	Uro	1	2.1	2.7	1.05	1	0	0.1	0.75	2.4	2	2.5	2.5	0.3	1.85	2	0.15	1.5	0.3	0	1.7	0.3	9	1.6	0	7.5	0	1	0	0
303	71	Same tumor same pt: UC_0528_1	Uro - Uro	1.78333	-1.06667	-1.53333	-0.85	Uro	2.5	1.35	2.7	1.25	1	0	0	1.9	2.4	0.5	2	3	0.4	2.25	0.5	0.1	0	1.95	0.05	0	0.5	9	0.55	0	7.5	0	0	0	0.5
281	45	Earlier from same pt: UC_0235_3	Uro - Uro	1.5	-1.23333	-1.3	-0.9	Uro	3.5	0.5	2.55	0.2	2	0	1.65	1.3	1.35	2	3	2.5	0.75	1.5	3	0	2.5	0.3	0	2.7	0	9	1.5	0.1	6.5	0	2	0	0
393	232	N/A	Uro - Uro	2.13333	-1.48333	-0.983333	-1.55	Uro	1.5	2.4	2.7	0.75	0.5	0	0.25	0.65	0.3	1	1.5	3	0.15	2.25	2	0.15	0	0.65	0	1.7	0.2	9	0	0	9	0	0	0.05	0
337	253	N/A	Uro - Uro	N/A	N/A	N/A	N/A	N/A	N/A	1	2.7	N/A	N/A	N/A	0	N/A	N/A	N/A	N/A	N/A	N/A	N/A	0	0	N/A	0	N/A	0.7	1.5	0	N/A	N/A	7	N/A	N/A	N/A	0
35	58	N/A	Uro - Uro	2.4	-0.55	-1.8	-0.9	Uro	1.5	2.7	2.7	1.05	1.5	0	0.7	0.6	2.7	1	3	1.5	0.25	2.7	2.5	2.4	N/A	0.15	0	2.4	0.15	9	0.1	0	9	0	0	0	0
164	291	N/A	Uro - Uro	2.04444	-0.816667	-1.41667	-0.833333	Uro	2.5	1.8	2.25	1	1	0	0.1	0.3	2	0	2.5	0.5	0.3	2.25	1	0	1.5	0.3	0	2.25	0	8.5	2.1	0	9	0	2	0	0
425	281	N/A	Uro - Uro	0.838889	-0.816667	-1.03333	-0.966667	Uro	2	0.35	2.7	0.75	0	0	0	0.1	0.4	0.5	1	2	0.05	0.6	0.5	0.15	0	0	0	0	0.1	3.5	0.2	0	6.5	0	0	0	0
165	139	N/A	Uro - Uro	1.41667	-0.6	-1.45	-0.283333	Uro	4.5	0.25	2.3	0.2	0.5	0	0.4	1.6	2.1	2	1.5	0.45	0.6	1.65	2	0.3	1	0	0	1.35	0.1	9	0.4	0	7	1	0.5	0.05	0
253	199	N/A	Uro - Uro	1.6	-1.6	-1.8	-0.9	Uro	6.5	0.3	2.7	1	1.5	0	1.5	1.55	2.7	1	3	2.5	0.9	2.7	2.5	0.4	2.5	0	0.05	2.7	0.1	9	0.6	0.15	5.5	0	0	0	0
34	37	N/A	Uro - Uro	1.85	-1.65	-1.4	-1.3	Uro	4	2.55	2.7	0.1	1	0	0.8	0.1	1.5	1	1	3	0.6	2.7	2.5	0.6	1	0.15	0	2.7	0.3	9	1.9	0	8	0	0	0	0
314	101	N/A	Uro - Uro	0.944444	-0.8	-1.7	-0.85	Uro	4.5	1	2.7	1.8	1	0	0.35	0.9	2.4	0.5	0	1	0.4	2.25	1.5	0.2	0	0.65	0	1.3	0	8.5	1.3	0	8	0	1	0	0
85	52	N/A	Uro - Uro	1.11667	-1.66667	-1.71667	-0.666667	Uro	7.5	1.35	2.7	0.75	1	0	0	1.75	2.7	2	0	3	0.3	2	3	0	0	0	0	0.75	0.15	9	0	0	8.5	0	0	0.25	0
223	192	N/A	Uro - Uro	1.45	-1.18333	-1.8	-0.9	Uro	4.5	1.35	2.7	0.65	1	0	0.3	0.8	2.7	1	1	2.5	0.55	2.7	2	1.35	2	0.3	0.05	2.25	0.15	9	0.55	0	9	0	0	0	0
90	129	N/A	GU - GU	-0.3	-1.01667	-1.26667	0.483333	GU	3	0.1	1.2	0.15	3	1	0.15	0.7	2.7	2	2	1.5	0.5	1.55	1	0	2	0	0	1.8	0.45	0	2.4	0	0	1.5	0	0.1	0
215	183	N/A	GU - GU	0.833333	-1.68333	-1.73333	-0.85	Uro	5	0	2.7	0.9	2.5	0.5	1.95	0.1	2.7	1.5	2	2.5	0.75	2.55	2.5	0	1.5	0	0	2.55	0.05	9	0.15	0	7.5	0	0	0.2	0
198	305	N/A	GU - GU	-0.5	-1.45	-1.75	-0.9	GU	5.5	0.5	2.7	0.7	2.5	0	0.8	0.55	2.55	1	0	3	0.75	2.55	3	0.15	1	1.05	0	2.4	0.85	1.5	0.15	0	7.5	0	0	0	0
132	332	N/A	GU - GU	-1	-1.85	0.533333	-0.85	GU	4.5	0	0.25	0.05	3	0	0.2	1.4	0.4	0.5	0	3	0.3	2.7	0.5	0	0	0.15	0	2.7	0.25	0	0.25	0	0.5	0	0	2.25	0
36	288	N/A	GU - GU	0.516667	-1.9	-1.65	-0.9	GU	4	0.55	2.7	0	2	1	1.95	0.35	2.7	3	0	3	0.4	2.7	3	0	2.5	0	0.1	2.4	1.4	9	0	0	1	0	1	0.45	0
404	161	N/A	GU - GU	0.666667	-1.41667	-1.66667	-0.85	Uro	4	0	2.7	1.5	1	0	1.2	0.3	2.4	1	0	2	0.2	2.25	1	0	0	0	0	0.7	0.15	9	1.15	0	0	0	0	0.1	0
112	56	N/A	GU - GU	-0.333333	-1.18333	-1.58333	-0.7	GU	4.5	0	2.25	0.05	2.5	0	0.25	1.95	2.7	2	1.5	1	0.6	2.55	2.5	0	1.8	0	0	1.95	0	0	0	0	0	0	0	0.2	0
153	73	N/A	GU - GU	-0.133333	-1.9	-1.38333	-0.566667	GU	5.5	0.6	2.7	0	1.5	0.5	0.15	1.95	2.7	1.5	0.5	3	0.9	2.7	3	0	1.5	0	0	0.6	0.9	0	1.2	0	0	1	0	1.25	0
216	172	Same tumor same pt: UC_0224_1	GU - GU	0.683333	-1.5	-1.61667	-0.0333333	Uro	4.5	0.05	2.15	0.15	1.5	0	2.4	1.4	2.7	2	1	3	0.4	1.65	3	0	2	0.15	0	2.25	0.1	7.5	2.25	0	3	1	0	0	0
234	231	N/A	GU - GU	-0.666667	-1.9	-1.8	-0.9	GU	5	0	2.7	0	2	0	0.1	0.9	2.7	2.5	0	3	0.3	2.7	2.5	0	1.5	0	0	0.4	0.25	0	0	0	0	0	0.5	0	0
202	323	N/A	GU - GU	-0.833333	-1.48333	-1.8	-0.85	GU	5	0	2.7	0.7	3	0	0.9	0.25	2.7	2	0.5	2.5	0.75	2.55	3	0	0.5	0.6	0	2.4	0.15	0	0.35	0	3.5	0	0	0	0
63	274	N/A	GU - GU	-1	-1.46667	-1.8	-0.9	GU	4	0	2.7	0	3	0	1.2	0.3	2.7	3	0	2	0.6	2.7	3	0	3	0.3	0	2.7	0.3	0	1.2	0	0	0	0	0	0
50	133	N/A	GU - GU	-1	-1.9	-1.8	-0.9	GU	4.5	0	2.7	0.1	3	0	1.8	0	2.7	3	0	3	0.5	2.7	1.5	0	3	0	0	2.7	0.5	0	2.15	0	4	0	0.5	0	0
65	6	N/A	GU - GU	0.5	-1.21667	-1.8	-0.383333	GU	3	0	2.7	0	2	0	1.8	0.1	2.7	2	0.5	1.5	0.75	2.15	2	0	0.5	0	0	1.45	0	9	0.05	0	0	1	0	0	0
74	50	N/A	GU - GU	1.43333	-1.75	-1.46667	-1.1	Uro	2.5	0.3	2.7	0.25	1	0	1.1	1.8	1.8	2	2	3	0.25	2.4	1.5	0	1	0.15	0	1.55	0.55	9	0	0	8	0	0	0.1	0
326	106	N/A	GU - GU	-0.45	-1	-1.73333	-0.666667	GU	4.5	0.15	2.7	1.05	2.5	0	0.85	1.2	2.7	2	1	1	0.2	2	3	0	1	0	0	0.2	0	0	1.1	0	0	0	0	0.2	0
408	154	N/A	GU - GU	-0.583333	-0.25	-1.75	-0.566667	GU	4.5	0.25	2.7	1.65	2	0	0.1	1.4	2.7	1	0	1	0.45	1.7	1.5	1.05	0.5	0.9	0	0.4	0.9	0	2.05	0	2	0	0	0.15	0
186	147	N/A	GU - GU	-0.483333	-1.6	-1.65	-0.75	GU	4	0.05	2.25	0.8	2	0	0.9	0.3	2.7	1	0.5	3	0.4	2.7	2	0.3	0.5	0.6	0	2.7	1.1	0	0.45	0	2	0	0	0	0
14	270	N/A	GU - GU	-0.116667	-1.51667	-1.76667	-0.9	GU	4	0.15	2.7	0.8	1.5	0	0	1.4	2.7	1.5	1	2	0.2	2.7	2.5	0.15	1	0	0	0.1	0.5	0	0.35	0	1.5	0	0.5	0.1	0
306	78	Same tumor same pt: UC_0533_1	GU - GU	-0.666667	-1.15	-1.78333	-0.583333	GU	7	0	2.7	1.6	2.5	0	2.25	1.65	2.7	1	0.5	2	0.6	1.75	2.5	0.15	0	0.15	0.05	1.55	0.1	0	2.55	0	2.5	0	0	0.05	0
115	131	N/A	GU - GU	-0.666667	0.1	-1.16667	-0.1	GU	3	0	1.45	0.3	2	0	0.45	0.1	2.05	1.5	0	1.5	0.25	0.9	1	1.35	1	1.35	0	1.35	0.85	0	0.8	0	4	0	0.5	0	0
110	14	N/A	GU - GU	-0.3	-0.866667	-1.8	-0.266667	GU	3.5	0.1	2.7	0.15	2	0	0.5	0.3	2.7	2.5	1	3	0.6	0.8	3	1.2	1.5	0	0	2.7	0.45	0	0	0	2	0	0.5	0	0
131	221	N/A	GU - GU	0	-0.733333	-1.61667	-0.45	GU	2.5	0.5	2.7	0.7	0.5	0	0	0.05	2.55	2.5	0	1	0.25	1.2	2.5	0	0	0	0	0.15	1.4	0	1	0	0	0	0	0.4	0
336	242	Same tumor same pt: UC_0615_1	GU - GU	-0.333333	-1.1	-1.8	-0.516667	GU	2	0	2.7	0.3	1.5	0	0.15	0.75	2.7	2	0.5	2	0.2	2.05	2	0.3	1.5	0.45	0	1.35	0.1	0	1.6	0	3.5	0.5	1	0	0
298	69	Earlier from same pt: UC_0507_1	GU - GU	-0.166667	-1.75	-1.8	-0.25	GU	4	0.5	2.7	1.5	2	0	0.05	0.45	2.7	2	1	3	0.75	2.25	3	0	2	0	0	2.7	0.9	0	2.7	0	1	1.5	1	0	0
168	206	N/A	GU - GU	-0.25	-1.71667	-1.78333	-0.716667	GU	4	0.25	2.7	0.35	1	0	1.1	0.05	2.7	2.5	0	3	0.75	2.15	3	0	2	0	0	1.55	0.5	0	0.15	0	1	0	1.5	0.05	0
398	302	N/A	GU - GU	N/A	N/A	N/A	N/A	N/A	3	0	2.7	0	1	0	0	N/A	0.1	2	N/A	N/A	0	1.8	2	0	N/A	0	0	1.3	0.1	0	2.7	0	5.5	N/A	N/A	0.6	N/A
368	97	N/A	GU - GU	0.211111	0.666667	1.48333	0.15	GU	3	0	2.55	0.05	1	0	0	0.25	1.95	2	0	3	0.2	2.25	2.5	0	1.9	0	0	0.45	0.5	0	2.7	0	1.5	0	1	0	0
162	110	N/A	GU - GU	-0.166667	-1.46667	-1.8	-0.633333	GU	3	0	2.7	0.2	0.5	0	0.4	0.6	2.7	3	0	2	0.3	2.4	2.5	0	2	0	0	0.9	0	0	0.3	0	2	0.5	0	0	0
265	237	N/A	GU - GU	-0.5	-1.9	-1.73333	-0.9	GU	3	0	2.7	0.6	2	0.5	0.2	0.4	2.7	2.5	0.5	3	0.6	2.7	3	0	2	0	0	1.95	0.15	0	2.4	0	0	0	0.5	0.2	0
279	46	Earlier from same pt: UC_0218_2	GU - GU	-0.833333	-1.85	-1.75	-0.9	GU	3.5	0	2.7	0	2.5	0	0.3	0.2	2.55	2	0	3	0.35	2.55	3	0	2	0	0	2.7	0.35	0	1.75	0	3	0	0	0	0
100	272	N/A	GU - Uro	1.76667	-1.18333	-1.35	-1.15	Uro	3	1.8	2.7	0	1.5	0.5	0.65	1.25	1.5	2	2	1.5	0.05	2.25	1	0.2	1	0	0	1.3	1.25	9	0	0	7.5	0	0	0.15	0
316	84	N/A	GU - Uro	1.01667	-1.75	-1.8	-0.75	Uro	4.5	1.05	2.7	0	1	0	0.6	0	2.7	3	0	3	0.6	2.25	3	0	1.5	0	0	2.1	1.55	9	0.8	0	0	0	0	0	0
344	252	N/A	GU - Uro	2.06667	-1.85	-1.5	-1.15	Uro	3	2.7	2.7	0.55	1	0	0.05	0.25	1.8	2	1.5	3	0.5	2.55	3	0	0	0	0	2.55	0.15	9	1	0	7	0	1.5	0	0
71	102	N/A	GU - Uro	2.3	-1.55	-1.7	-0.9	Uro	3	2.4	2.7	0.35	1.5	0	0.5	1.05	2.4	1.9	3	3	0.35	2.4	2.5	0.3	1	0.45	0.1	1.2	0.55	9	0.1	0	6	0	0	0	0
144	315	N/A	GU - Uro	2.23333	-1.9	-1.75	-0.9	Uro	1	2.7	2.7	1.5	1	0	0	1.8	2.7	1	2	3	0.2	2.7	1.5	0	1	0	0	1.35	0	9	0.25	0.2	9	0	1.5	0.15	0
351	195	N/A	GU - Uro	2.25	-1.51667	-1.76667	-0.85	Uro	3	2.25	2.7	1.15	0.5	0	0.1	1.85	2.7	2	2	2	0.25	2.55	1	0	0	0	0	0.5	0	9	0.9	0	9	0	0.5	0.1	0
226	238	N/A	GU - Uro	1.58333	-1.68333	-1.7	-0.9	Uro	3.5	2.25	2.7	0	1	0	0.1	0.7	2.7	2	0.5	2.5	0.15	2.7	2.5	0	2	0.15	0	2.55	0.05	9	0.35	0	7	0	0	0.3	0
21	57	N/A	GU - Uro	1.35556	-1.88333	-1.8	-0.9	Uro	1.5	0.9	2.7	0	2.5	0	0.3	0	2.7	1	3	3	0.3	2.7	3	0.05	2	0	0	2.55	0.35	8	2.1	0	8.5	0	2	0	0
68	108	N/A	GU - Uro	1.52222	-1.58333	-1.4	-0.65	Uro	2	2.4	1.95	0	0	0	0	0	2.25	0	0.5	2.5	0.1	2.25	0	0	0	0	0	0.25	0	5	2.4	0	8	0	0	0	0
225	256	N/A	GU - Uro	1.81667	-1.8	-1.65	-1.05	Uro	3.5	1.95	2.7	0.8	1	0	0.15	0	2.25	1	1.5	3	0.25	2.7	1	0.15	1	0.15	0	1.95	0	9	0	0.05	8.5	0	0.5	0	0
89	26	N/A	GU - Uro	2.34444	-0.9	-1.73333	-0.95	Uro	2	2.7	2.7	0.4	0	0	0.05	2.1	2.55	2	1.5	0	0.15	2.7	2	0	0	0	0	0.6	0.15	8.5	0	0	5	0	1	0.05	0
367	96	N/A	GU - Uro	0.666667	-1.13333	-1.78333	-0.85	Uro	7	0	2.7	0	2	0	2.25	0.7	2.7	2	1	1	1.2	2.55	1	0.15	0	0	0	2.05	0.55	9	1.1	0	8	0	0	0.05	0
195	176	N/A	GU - Uro	1.9	-1.7	-1.8	-0.9	Uro	4	0.7	2.7	0.5	1	0	1.65	2.7	2.7	1	3	3	0.6	2.7	2.5	0.6	2	0	0	2.7	0.85	9	0.25	0	9	0	2	0	0
159	220	N/A	GU - Uro	1.36667	-1.45	-1.8	-0.116667	Uro	2	0.1	2.7	0.7	2	0.5	0.45	1.2	2.7	1	3	3	0.3	1.35	0.5	0	1	0	0.3	1.35	0.2	9	2.1	0	9	1	0	0	0
169	60	N/A	GU - Uro	1.33333	-1.9	-1.73333	-0.9	Uro	5	1	2.7	0	1	0	0.8	0.2	2.7	3	1	3	0.6	2.7	3	0	0	0	0	2.7	0	9	0.8	0	9	0	1	0.2	0
122	93	N/A	GU - Uro	N/A	N/A	N/A	N/A	N/A	5.5	0.15	0.6	0.4	2	0	0.6	N/A	2.7	2	N/A	N/A	0.8	0.1	0.5	0	N/A	0	0	0.85	0.2	7	2.4	0	3	N/A	N/A	N/A	N/A
331	250	N/A	GU - Uro	-0.666667	-1.9	-1.8	-0.233333	GU	3.5	0	2.7	0.05	3	0.5	0.75	1.75	2.7	2	1	3	0.4	2.7	3	0	3	0	0	2.7	0.1	0	2.55	0	6	2	0	0	0
245	179	N/A	GU - Uro	1.63333	-1.85	-1.7	-0.95	Uro	3	2.4	2.7	0	1.5	0	0.5	1.35	2.4	1.5	2	3	0.6	2.55	3	0	2	0	0	2.4	0	6	2.55	0	1	0	0	0	0
54	120	N/A	GU - Uro	2.53333	0	-1.5	-0.4	Uro	3	2.1	2.25	0.2	0.5	0	0.1	1.25	2.25	1.5	3	1.5	0.65	1.2	1.5	0	0	2.7	0.25	0.05	0.4	9	0.75	0	9	0	0	0	0
206	175	N/A	GU - Uro	0.683333	-1.2	-1.36667	-1	Uro	3	0.05	2.7	1.85	3	0	1.8	0.8	2.4	2	2	1.5	0.6	2.7	2	0.3	3	0.3	0	1.65	0.6	9	0	0	8	0	1	0	1
27	128	N/A	GU - Uro	1.7	-1.9	-1.5	-0.6	Uro	5.5	2.1	1.8	0	1	0	0.35	0	2.7	1	1	3	0.45	2.7	2	0	2	0	0	2.7	0	9	1.4	0	8.5	0	1.5	0	0
79	20	N/A	GU - Uro	0.811111	-1.3	-1.45	-0.883333	Uro	4.5	0.1	2.55	0	1	0	0.65	0.4	1.8	1.5	1	1.5	0.55	2.4	1.5	0	0.5	0	0	1.65	0	7	0	0	8.5	0.5	0	0	0
388	325	N/A	GU - Uro	0.6	-1.9	-1.76667	-0.9	GU	5.5	0.3	2.7	0	1.5	0.5	0.6	0.6	2.7	2	0	3	0.6	2.7	3	0	2.5	0	0	2.7	0.2	9	0	0	8.5	0	0	0.1	0
266	201	N/A	GU - Uro	1.91111	-1.46667	-1.75	-0.8	Uro	2.5	0.9	2.7	0.95	0.5	0	0.4	0.3	2.7	2	2.5	2	0.2	2.4	2	0	1	0	0	1.2	0	8.5	1.2	0	6.5	0	0	0.15	0
83	99	N/A	GU - Uro	N/A	N/A	N/A	N/A	N/A	2	2.1	2.1	0.4	1.5	N/A	0.2	N/A	N/A	2	N/A	N/A	0.2	2.7	3	0	N/A	0	0	1.5	0	9	0	N/A	3.5	N/A	N/A	N/A	N/A
418	162	N/A	GU - Uro	1.81667	-1.9	-1.8	-0.9	Uro	4	1.95	2.7	0	0.5	0	0.2	2.4	2.7	2	1	3	0.4	2.7	3	0	1.5	0	0	2.7	0.15	9	0	0	8.5	0	2	0	0
158	38	N/A	GU - Uro	N/A	N/A	N/A	N/A	N/A	4.5	0.25	2.7	0.4	1	N/A	0.05	N/A	N/A	3	N/A	N/A	N/A	2.7	3	0	N/A	0.15	0	2.7	0	9	0	N/A	5.5	N/A	N/A	N/A	N/A
137	268	N/A	GU - Uro	0.666667	-1.85	-1.8	-0.733333	Uro	3	0	2.7	0.55	3	1	1.95	0	2.7	1	2	3	0.9	2.7	0	0	1.5	0.15	0	2.7	0.3	9	2.7	0	5	0.5	0	0	0
87	10	N/A	GU - Uro	1.9	-0.983333	-1.8	-0.566667	Uro	3	0.7	2.7	1.3	1	1	1.2	0.3	2.7	3	3	1	0.75	2.7	2.5	0	0.6	0.75	0	2.7	0.25	9	0	0	9	1	0	0	0
300	67	N/A	GU - Uro	1.13333	-1.63333	-1.75	-0.95	Uro	1.5	0.9	2.7	1.15	1	0.5	0.1	0.4	2.55	2	0.5	2.5	0.3	2.7	2.5	0.3	0.5	0	0	2.25	0.15	9	0.8	0.1	5	0	0	0	0
77	22	N/A	GU - Uro	1.41111	-1	-1.56667	-0.933333	Uro	3.5	0.4	2.7	1.5	1.5	0	0	0.6	2.05	2	2.5	1	0.3	2.15	2.5	0.15	0	0	0	0.15	0	8.5	0	0	7.5	0	0	0.05	0
119	116	N/A	GU - Uro	1.38333	-1.15	-1.6	-0.266667	Uro	1.5	1.15	2.25	0.55	0	0	0	1	2.55	0.5	0	2.5	0.1	1.1	1.5	0	0	0.15	0	0	0.6	9	1.7	0	3	0	1	0	0
413	190	N/A	GU - Uro	1.31667	-1.9	-1.8	-0.9	Uro	3	1.95	2.7	2.4	2	0	0.2	1.75	2.7	1	1	3	0.45	2.7	3	0	0	0	0	1.8	0	9	0.5	0	9	0	2.5	0	0
62	90	N/A	GU - Uro	-0.2	-0.416667	-1.2	-1.1	GU	4.5	0.4	2.7	1.45	2.5	0	1.35	0.55	1	2	1.5	1	0.3	1.6	3	1.05	0	0.3	0	0.6	0	0	0.25	0	8	0	0	0.1	0
199	189	N/A	GU - Uro	-0.166667	-1.76667	-1.7	-1	GU	5	1	2.7	0.15	2	0	1.05	0.65	2.4	2	0.5	3	0.6	2.7	3	0.4	3	0	0	2.7	0	0	0.95	0	4.5	0	0.5	0	0
43	264	N/A	Inf_Epi	-0.8	-1.63333	-1.78333	-0.8	GU	3	0.1	2.7	1.1	3	2	0.5	1	2.7	1.5	0.5	2.5	0.6	2.4	2	0	0	0	0.1	1.3	1.55	0	0.9	0	9	0	0	0.05	0
152	42	N/A	Inf_Epi	1.56667	1.5	-0.516667	-0.566667	Basal/SCCL	6	1.2	2.25	2.4	1	0	0.25	1.7	0.8	0	1.5	0.5	0.5	0.25	2	2.55	0	2.7	0	0	1.3	9	0.85	0	9	0	0	1	0.5
394	240	N/A	Inf_Epi	1.51667	-1.48333	-1.65	-0.8	Uro	2	1.05	2.4	0.7	1	0	0.25	1.65	2.55	0.5	1.5	2.5	0.4	2.55	0.5	0.3	0.5	0.3	0	1.65	0.65	9	0	0	5	0	0	0	0
196	193	N/A	Inf_Epi	1.9	-0.85	-1.8	-0.7	Uro	3.5	1.7	2.7	1.8	1	0	0	1.15	2.7	0	2	3	0.75	2.1	2	0	0	2.55	0	0.6	1.3	9	0.15	0	8	0	0	0	0
294	68	Same tumor same pt: UC_0519_1	Inf_Epi	1.86111	-1.68333	-1.76667	-0.85	Uro	3	2.25	2.7	0.5	1	0	0.05	0.8	2.7	2.5	1.5	2.5	0.25	2.55	2.5	0	1.5	0	0	1.6	0	8.5	1.5	0	6.5	0	1.5	0.1	0
378	141	N/A	Inf_Epi	2.08333	-1.7	-1.5	-1.1	Uro	0.5	2.25	2.7	0.2	1	0	0.2	0.6	1.8	1.5	2	3	0.15	2.4	2.5	0	0	0.3	0	2.7	0.6	9	0.5	0	7	0	1.5	0	0
150	255	N/A	Inf_Epi	0.994444	-1.75	-1.8	-0.9	Uro	1	1.15	2.7	0.85	1	0	0	1	2.7	1.5	0	3	0	2.7	2.5	0	N/A	0.45	0	1	0.15	8.5	0.05	0	4.5	0	N/A	0	0
251	316	N/A	Inf_Epi	2.07778	-1.58333	-1.46667	-0.9	Uro	1.5	1.9	2.7	1.1	0	0	0	0.85	2.55	0.5	1.5	2.5	0.25	2.55	2	0	0	0.3	0	1.4	0.15	8.5	0.55	0	7.5	0	0	0.85	0
286	64	Same tumor same pt: UC_0397_1	Inf_Epi	1.08333	-0.65	-1.55	-0.533333	Uro	2	0.75	2.25	0.3	1.5	0	0.15	0.75	2.4	1.5	1	0	0.2	2.25	1	0	1.5	0.3	0	2.1	0.3	9	1.5	0	6	0.5	0.5	0	0
289	63	Earlier from same pt: UC_0394_1	Inf_Epi	-0.5	-0.583333	-1.65	-0.266667	GU	4	0	2.25	1.9	1.5	0	0.25	1.4	2.7	1	0	0.5	0.2	1.25	2	0	1	0	0	0.25	0.1	0	2	0	0	0	1	0	0
309	83	N/A	Inf_Epi	-0.833333	-1.8	-1.65	-0.95	GU	4.5	0	2.7	0.1	2.5	0	0.4	0	2.25	1	0	3	0.2	2.4	1	0	0.5	0	0	0.5	0.05	0	2.25	0	3	0	0	0	0
340	263	N/A	Inf_Epi	-0.8	-1.85	-1.8	-0.9	GU	4	0.1	2.7	0.2	3	0.5	0.3	0.4	2.7	2	0.5	3	0.6	2.7	2	0	1	0.15	0	1.35	0.2	0	0	0	4	0	0	0	0
333	107	N/A	Inf_Epi	1	-1.56667	-1.7	-1	Uro	3.5	0	2.7	2.1	1	0	0	0.2	2.4	2.5	1	2	0.2	2.7	3	0	0.5	0	0.05	2.25	0	9	0.7	0	7.5	0	0.5	0	0
328	111	Same tumor same pt: UC_0595_1	Inf_Epi	-0.433333	-1.38333	-1.65	-0.7	GU	6	0.2	2.25	0.7	2.5	0	1.5	0.3	2.7	2	1	3	0.75	2.55	2.5	1.2	1	0.2	0	2.7	0.2	0	2.1	0	8	0	0	0	0
260	209	N/A	Inf_Epi	1.03333	-1.51667	-1.73333	-0.9	Uro	3.5	0.1	2.7	0	0	0	0.25	0.5	2.55	1.5	0	2	0.4	2.55	2	0	1.5	0	0	1.95	0.05	9	2.1	0	8	0	1	0.05	0
412	160	N/A	Inf_Epi	1.71667	-0.466667	-1.53333	-0.566667	Uro	5	1.15	2.7	1.35	1	0	0.2	0.6	2.4	0.5	2	0.5	0.35	1.4	1	0.25	2	0.25	0	1.65	0.3	9	1.15	0	7.5	0	0	0.5	0
312	82	Same tumor same pt: UC_0552_1	Inf_Epi	-0.5	-1.85	-1.8	-0.85	GU	3	0	2.7	0.1	1.5	0	0.8	0.2	2.7	2	0	3	0.4	2.55	3	0	2	0	0	2.25	0.1	0	1.7	0	6	0	1.5	0	0
163	72	N/A	Inf_Epi	0.566667	-1.35	-1.6	-1.1	GU	3.5	0.2	2.7	0.65	3	0	1.35	0.2	2.1	1.5	1.5	2.4	0.6	2.7	1.95	0.6	2.5	0.45	0	2.7	0.2	9	0.5	0	9	0	0	0	0
287	65	N/A	Inf_Epi	1.06667	-1.18333	-1.8	-0.683333	Uro	3	0.2	2.7	0.05	2	0.5	0.65	0	2.7	2	2	1	0.3	2.55	3	0	2.5	0	0	2.05	0.1	9	2.7	0	6	0.5	1.5	0	0
59	12	N/A	Inf_Epi	1.03333	-1.7	-1.73333	-0.9	Uro	5	0.1	2.7	2.7	1.5	0	1.65	1.1	2.55	3	1.5	3	0.4	2.55	1.5	0.45	0	0	0	1.05	0	9	0.7	0	9	0	0	0.05	0
143	59	N/A	Inf_Epi	1.15	-1.25	-1.55	-0.266667	Uro	4	0.45	2.7	0.1	1.5	0	0.9	0.05	2.1	3	1.5	3	0.5	1.2	3	0.45	0	0	0	2.55	0	9	2.55	0	9	1	0	0.15	0
236	235	N/A	Inf_Epi	0.444444	-1.2	-1.66667	-0.8	GU	9	0	2.7	0.8	1.5	1	1.45	0.1	2.4	3	0	1.5	1	2.1	2	0	1	0	0	0.4	0	8.5	0	0	5.5	0	0	0.1	0
229	239	Same tumor same pt: UC_0782_1	Inf_Epi	1	-1.53333	-1.76667	-0.416667	Uro	5	0	2.7	0.5	2	0	1.25	0.9	2.7	1	2	2.5	0.3	2.25	2.5	0.15	1.5	0	0	1.4	0	9	0.9	0	5.5	1	1.5	0.1	0
403	177	N/A	Inf_Epi	-0.333333	0	-0.966667	0.733333	Sc/NE	7	0	1.5	0.55	1	0	2	0	2.7	0	0	0	0.3	0	3	0	0	0	0	0	0.25	0	2.25	0	0	1	0	1.3	0
350	251	N/A	Inf_Epi	0.666667	0	-1.65	-0.15	Uro	N/A	0	2.7	N/A	1	0	N/A	0	2.25	0	0	0	N/A	0	0.5	0	1.5	0	0.8	0	0.05	9	0.4	0	0	0	0	0	0
176	119	N/A	Inf_Epi	1.2	-1.23333	-1.78333	-0.533333	Uro	1	0.6	2.7	0.5	1	0.5	0	0.5	2.7	0.5	1	3	0.2	1.6	1	0	0	0.9	0.1	0.7	1	9	0.1	0	3.5	0	0	0.05	0
120	273	N/A	Inf_Epi	0.683333	-0.5	-0.266667	0.3	Uro	4.5	0.55	0.45	0	2	0	1	0.1	1.35	0.5	1	1.5	0.45	0	0.5	0	0.5	0	0	1.35	0.75	7.5	0.9	0	4.5	0	0	0	1
334	241	N/A	Inf_Epi	1.3	-1.85	-1.8	-0.9	Uro	5.5	1.9	2.7	1.95	1	0	0.3	1.6	2.7	1	0	3	0.25	2.7	1.5	0.15	1	0	0	1.95	0.45	9	0	0	5.5	0	1	0	0
262	296	N/A	Inf_Epi	1.44444	-1.06667	-1.48333	-0.8	Uro	4.5	0	2.1	0	0.5	0	1.35	0.7	2.4	0.5	2	0.5	0.5	2.7	1.5	0	0.5	0	0	0.3	0	8.5	1.85	0	8.5	0	0	0.05	0
140	137	N/A	Inf_Epi	1.79444	-1.3	-1.3	-1.25	Uro	2.5	2.55	2.7	2.55	0.5	0	0.3	0.3	1.2	1	1	2	0.3	2.25	2	0	0	0.35	0	2.25	0.05	7	2.55	0.1	9	0	0	0	0
11	55	N/A	Inf_Epi	0.894444	-1.1	-0.633333	-0.983333	Uro	1.5	1.35	1.75	0.1	0	0	0	0.9	0.55	1.5	1	2	0.3	1.75	0.5	0	1	0.45	0	0.5	0.1	1	0.35	0	8.5	0	0	0.4	0
414	293	N/A	Inf_Epi	1.18333	-0.783333	-1.41667	-0.3	Uro	3	1.05	2.4	0.9	1	0	0.05	0.4	2.25	1	0.5	2.5	0.4	0.75	2	0.65	0.5	0.25	0	0.75	0	9	1.05	0	5	0	0	0.4	0
171	203	N/A	Inf_Epi	N/A	N/A	N/A	N/A	N/A	0	1.2	2.7	1.25	N/A	N/A	N/A	N/A	N/A	N/A	N/A	N/A	N/A	N/A	N/A	N/A	N/A	1.05	N/A	1.25	N/A	9	N/A	N/A	6.5	N/A	N/A	N/A	N/A
348	269	N/A	Inf_Epi	N/A	N/A	N/A	N/A	N/A	8	2.7	2.7	2.4	1	N/A	0	N/A	N/A	0	N/A	N/A	0.15	0.45	0.5	1.8	N/A	0.9	0	0.25	0.05	9	0	0	8	N/A	N/A	1.4	0
407	186	N/A	Inf_Epi	1.68333	-1.6	-1.73333	-0.8	Uro	2	2.55	2.7	0.2	1.5	0	0.4	0.2	2.55	1.5	1	3	0.3	2.25	1.5	0.45	0	0	0	2.4	0	9	1.45	0	7.5	0	1.5	0.05	0
30	297	N/A	Inf_Epi	N/A	N/A	N/A	N/A	N/A	3	1.8	2.7	1	N/A	N/A	0	N/A	N/A	N/A	N/A	N/A	N/A	N/A	N/A	N/A	N/A	0.3	N/A	0	N/A	9	N/A	N/A	6.5	N/A	N/A	N/A	N/A
51	124	N/A	Inf_Epi	1.5	-1.06667	-1.45	-0.916667	Uro	1.5	0.5	2.7	0.35	1	0	0.4	2.25	1.7	1.5	2	2	0.15	2.25	2	1.05	1	0	0	1.6	0.2	9	0.35	0	9	0.5	0.5	0.05	0
329	98	N/A	Inf_Epi	1.37778	-1.2	-1.13333	-0.8	Uro	2	0.8	1.85	1.4	1	0	0.1	2.7	1.55	1	2	2	0.35	2.1	1	0	0.5	0.5	0	0.3	0.55	7	2.1	0	7	0	0	0	0
222	266	N/A	Inf_Epi	1.81667	-1.7	-1.8	-0.85	Uro	0.5	1.95	2.7	1.35	0.5	0	0	0	2.7	1	1	3	0.1	2.55	1	0.15	0	0.3	0	0.4	0	9	0	0	9	0	0	0	0
210	178	N/A	Inf_Epi	2.65	-1.8	-1.75	-0.95	Uro	1.5	1.95	2.7	1.4	0	0	0.4	1.3	2.55	1.5	3	3	0.2	2.7	2	0	1.5	0.3	0	2.7	0.2	9	0.1	0	9	0	0	0	0
69	13	N/A	Inf_Epi	1.47778	0.483333	-1.41667	-0.483333	Uro	2.5	1.6	2.7	2.7	1	0	0	0.3	1.8	0	1	1	0.05	0.55	1	0.9	0	2.1	0	0.15	0.9	8.5	0	0	8.5	0	0	0.25	0
207	182	N/A	Inf_Epi	1.37222	-0.133333	-1.25	-0.966667	Uro	2	1.95	2.7	1.5	0.5	0	0.15	1.95	1.2	0.5	0	1.5	0.1	1.4	1	0.55	0	1.95	0	1.65	1.2	8	0	0	6	0	0	0.15	0
188	149	N/A	Inf_Epi	-0.866667	-0.45	-1.46667	-0.566667	GU	2.5	0.4	1.7	2.1	3	0	0.15	1.5	2.7	0	0	3	0.4	2.7	1	1.65	0	2.7	0	0.9	2.55	0	0.35	0	7	0	0	0	0
399	152	N/A	Inf_Epi	1.2	0.683333	-1.5	0.633333	Basal/SCCL	1	1.1	1.8	2.7	2	0	0.35	1.95	2.7	1	1.5	0.5	0.25	0	0	0.9	0	1.65	0	0	0.5	9	0.55	0	7.5	1	0	0	0
179	104	N/A	Inf_Epi	0.866667	-0.833333	-1.78333	0.216667	Uro	2	0.6	2.7	2.7	0.5	0.5	0.05	0.9	2.7	1	0	3	0.4	0.35	2.5	0.45	0	0.4	0	0.6	0.95	7.5	0.35	0	8	1	0	0.05	0
219	173	N/A	Inf_Epi	1.8	-1	-1.6	-0.533333	Uro	2	2.4	2.7	2.1	1	0	0.2	0.7	2.7	0.5	1	3	0.35	2.1	2	0.9	0.5	1.2	0	1.55	0.7	9	1.6	0	7.5	0.5	0	0.1	0.5
13	3	N/A	Inf_Epi	-0.6	-0.9	-1.8	0	GU	2	0.2	2.7	1.8	2	0	0.25	0.2	2.7	1.5	0	3	0.3	0	1.5	0	0	0.3	0	0.1	0.75	0	2.7	0	1	0	0	0	0
145	9	N/A	Inf_Epi	-0.233333	-0.466667	-1.3	-0.633333	GU	3.5	0.8	2.1	1.55	2.5	0	0.4	1.3	1.8	1	0.5	2.5	0.3	1.6	2.5	1.05	0	1.65	0	1.5	1.3	1.5	2	0	8.5	0	0	0	0
369	134	N/A	Inf_Epi	0.211111	0.666667	1.05	0.0833333	GU	3.5	0	2.7	0.6	2	0	0.05	0.5	2.55	1.5	0	2	0.5	1.1	2.5	0.15	0	0.3	0.1	0.3	0.4	0	2.7	0	1.5	0	0	0.1	0
139	246	N/A	Inf_Epi	1.56667	-1.01667	-1.25	-0.516667	Uro	5.5	0.7	1.7	0.15	1	0	0.1	1.4	2.15	0	2	1.5	0.65	2	2	0	0.5	0.45	0.1	0.75	1	9	1.15	0	9	0	1	0.1	0
154	76	N/A	Inf_Epi	1.01667	0.0833333	-1.08333	-0.0833333	Uro	3	1.05	1.95	1.6	1	0	0.05	0.95	1.8	0	0	1	0.05	0.1	1	1.05	0	0.3	0.95	0	0.5	9	0.2	0	7	0	1.5	0	0.5
296	70	Same tumor same pt: UC_0516_1	SCCL/Mes-Inf - Mes-Inf	1.03333	-0.05	1.73333	-0.05	Mes-L	5.5	0.6	0	0	0	0	0.25	0	0	0	0	0	0.3	0.15	0	0	0	0	1.9	0.15	0.4	7.5	1.05	0	0	0	0	2.7	2.5
237	225	N/A	SCCL/Mes-Inf - Mes-Inf	1.06111	0	1.56667	0.5	Mes-L	5.5	1.35	0	0	0	0	0.1	1.2	0	0	0	0	0.5	0	0	0	0	0	0	0	1.5	5.5	0	0	1.5	1.5	0	2.7	2
419	265	N/A	SCCL/Mes-Inf - Mes-Inf	0.2	0	0.9	0	Mes-L	8	0.6	0	1.35	1.5	0	0.4	1.05	0	0	0	0	0.55	0	0	0	0	0	0	0	0.1	4.5	0.2	0	0	0	0	2.7	0
17	2	N/A	SCCL/Mes-Inf - Mes-Inf	N/A	0	-1.8	0	N/A	N/A	N/A	2.7	0	0	0	0	0	2.7	0	N/A	0	0	0	1	0	0.5	0	0	0	0	N/A	0	0	0	0	0	0	0
95	135	N/A	SCCL/Mes-Inf - Mes-Inf	-0.966667	0	1.9	0.166667	Mes-L	7.5	0.1	0	0	3	0	1.95	0	0	2.5	0	0	1.35	0	0	0	0	0	0	0	1.65	0	1.35	0	0	0.5	0	2.7	3
319	115	N/A	SCCL/Mes-Inf - Mes-Inf	-0.65	-0.866667	-0.983333	-0.05	GU	4	0.05	1.95	0.75	2	0	0.85	1.4	2.4	1.5	0	2	0.6	0.6	1	0	0	0	0	0	1.2	0	0.6	0	0	0	0	1.4	0
416	158	N/A	SCCL/Mes-Inf - Mes-Inf	-0.816667	-0.0333333	1.73333	0.966667	Mes-L	5.5	0.55	0	0	3	0	2.1	0	0	0	0	0	0.6	0.1	1.5	0	0	0	2.25	0	0.55	0	1.6	0	0	3	1	2.7	2.5
389	191	N/A	SCCL/Mes-Inf - Mes-Inf	-0.733333	-0.2	1.73333	0.1	Mes-L	4.5	0.8	0	0	3	0	1.05	1.6	0	0	0	0	0.4	0.7	0	0.1	0	0	0.1	0	1.7	0	0	0	0	1	0	2.7	2.5
391	227	N/A	SCCL/Mes-Inf - Mes-Inf	0.616667	-1.35	-0.4	-0.5	Uro	2	0.35	1.35	0.3	1	0	0	0.95	1.2	1	0.5	3	0.2	1.35	1	0	0.5	0.3	0.7	1.2	1.25	6	0.3	0	3	0	0	1.35	0
167	214	N/A	SCCL/Mes-Inf - Mes-Inf	N/A	N/A	N/A	N/A	N/A	N/A	0	2.7	N/A	N/A	N/A	N/A	N/A	N/A	N/A	N/A	N/A	N/A	N/A	N/A	0	N/A	N/A	N/A	0	N/A	N/A	N/A	N/A	N/A	N/A	N/A	N/A	N/A
301	66	Earlier from same pt: UC_0066_3	SCCL/Mes-Inf - Mes-Inf	1.4	-1	N/A	N/A	N/A	4	1.2	2.7	2.7	0	0	0	N/A	2.7	0	0	3	0.2	0	1	0	N/A	0	0	0	1	9	0.9	0	0	N/A	N/A	0.1	N/A
248	95	N/A	SCCL/Mes-Inf - Mes-Inf	0.588889	0	-1.16667	-0.4	GU	3	0.1	2.7	1.35	1	0	0.5	1	2.4	2	0	1.5	0.6	0.9	2.5	1.35	N/A	1.05	0	0.9	2.1	8	0.9	0.1	6.5	0	0	1.6	0
239	219	N/A	SCCL/Mes-Inf - Mes-Inf	-1	0.583333	-0.883333	0.55	GU	6.5	0	0.6	2.05	3	0	2.25	0.7	2.25	0	0	0	0.6	0	0.5	0	0	1.75	0	0	0.8	0	0.2	0	8	0	0	0.2	0
353	260	N/A	SCCL/Mes-Inf - Mes-Inf	0.611111	-0.683333	-0.816667	-0.716667	Uro	5	0	2.7	0.1	1	0	0	0	1.6	1	0	1	0	1.05	3	0	0.5	0	0.1	0.15	0	8.5	0.7	0	0.5	0	0	1.85	0
22	19	N/A	SCCL/Mes-Inf - Mes-Inf	0.75	-0.0166667	N/A	-0.316667	Uro	4.5	2.25	0.4	1.4	3	0	1.2	0.3	0	0	0	0.5	0.2	0.55	0	0	0	1	0	0.3	1.3	9	0.1	0	9	0	0	2.25	N/A
274	39	N/A	SCCL/Mes-Inf - Mes-Inf	1.1	0	1.9	0	Mes-L	5.5	1.8	0	0	1.5	0	0.3	1.3	0	0	0	0	0.6	0	0	0	0	0	0	0	1.6	9	1.05	0	0	0	1.5	2.7	3
323	88	N/A	SCCL/Mes-Inf -Basal/SCC-like	1.41111	0.9	-0.55	-0.516667	Basal/SCCL	5	2.4	1.6	2.7	2	0	0.3	2.7	2.15	0	1	0	0.75	2.1	1	2.4	0	2.4	0	0	1.4	8.5	1.6	0	7.5	0	0	2.1	0
218	184	N/A	SCCL/Mes-Inf -Basal/SCC-like	1.4	0.166667	-1.1	-0.35	Uro	4.5	2.7	1.75	1.35	2	0	0.2	0.15	1.55	1	0.5	1	0.35	1.35	1	1.5	0	1.35	0	1.35	1.35	9	0.65	0	4.5	0.5	0	0	0
126	226	N/A	SCCL/Mes-Inf -Basal/SCC-like	-0.933333	1.7	-0.216667	0.283333	Basal/SCCL	6	0.2	1.25	2	3	0	1.65	2.55	2.1	0	0	0	0.45	0	0	2.7	0	2.4	0.1	0	1.2	0	1	0	7.5	0	0	2.7	0
75	36	N/A	SCCL/Mes-Inf -Basal/SCC-like	-0.783333	1.05	-0.883333	0.0666667	Basal/SCCL	4	0.65	1	2.25	3	0	2.1	2.7	1.65	0	0	0	0.75	0.45	1	2.7	0	0.9	0	0	0.5	0	0.7	0	7.5	0	0	0	0
246	94	N/A	SCCL/Mes-Inf -Basal/SCC-like	-0.5	1.3	-0.316667	-0.616667	Basal/SCCL	5	0.5	2.15	2.7	2	0	0.9	0.8	1.2	0	0	0.6	0.4	0.9	0	2.7	1	2.7	0	0	2.1	0	0.9	0	6	0	0	2.4	0
397	157	N/A	SCCL/Mes-Inf -Basal/SCC-like	0.366667	0.633333	-0.583333	-0.133333	Basal/SCCL	5	0.1	1.65	2.7	2	0	1.15	1.65	1.4	0	0.5	0	0.45	0.15	0.5	0.6	0	1.45	0.05	0	1.05	7.5	2.7	0	7.5	0	0	0.3	1
99	27	N/A	SCCL/Mes-Inf -Basal/SCC-like	0.6	0.666667	-1.1	-1.26667	Basal/SCCL	6.5	0.3	2.55	2.55	1	0	0.25	2.7	1	0	0	0	0.25	2.25	1	2.1	0	2.15	0	0	1.8	7.5	0	0	9	0	0	0.25	0
82	48	N/A	SCCL/Mes-Inf -Basal/SCC-like	0.505556	-0.35	-1.06667	-0.633333	GU	3.5	0.35	2.7	1.95	2	0	0.15	1.05	1.55	2	0.5	1.5	0.4	0.75	1.5	0.15	0	1.05	0	0.4	0.95	8	0	0	7	0	0	1.05	0
175	105	N/A	SCCL/Mes-Inf -Basal/SCC-like	1.35	0.316667	N/A	-0.716667	Uro	0.5	1.05	2.7	2.55	0	0	0.05	2.1	1.35	0	0	0.5	0.1	0.8	1	0	0	2.25	0	0	1	9	0.25	0.1	7	0	0	0	N/A
178	113	N/A	SCCL/Mes-Inf -Basal/SCC-like	0.994444	0.283333	-1.73333	0.666667	Sc/NE	3	1.15	2.7	2.15	1	0	0.1	1.15	2.7	0.5	0	1.5	0.25	0	1	0.2	0	2.15	0	0	1.05	8.5	0.7	0	7	2	0	0.2	0
117	123	N/A	SCCL/Mes-Inf -Basal/SCC-like	0.366667	0.316667	-1.35	0.216667	GU	4	0.1	1.35	2	2	0	0.4	0.9	2.7	0	3	1.5	0.25	0.7	0	0.45	0	2.7	0.05	0	0.65	0	0.05	0	9	0	0	0	0
157	41	N/A	SCCL/Mes-Inf -Basal/SCC-like	1.45	1.8	-1.2	0.0833333	Basal/SCCL	3.5	1.35	1.7	2.55	1	0	0.3	1.8	1.95	0.5	1	0	0.25	0	1	2.7	0	2.7	0.05	0	1.75	9	0.55	0	8.5	0	0.5	0.05	0
135	126	N/A	SCCL/Mes-Inf -Basal/SCC-like	-0.383333	1.38333	-1.43333	0.0833333	Basal/SCCL	4	0.35	2.4	2.4	2	0	0.2	0.85	1.95	0	0.5	0.5	0.55	0.3	1.5	2.25	0	2.7	0.2	0	0.4	0	1.7	0	7.5	1	0	0.05	0
370	143	N/A	SCCL/Mes-Inf -Basal/SCC-like	0.494444	0.333333	0.766667	0.05	GU	2.5	0.05	1.85	1.95	2.5	0	0.3	2.25	1.95	1.5	0.5	1	0.5	1.05	1	1.2	0.5	1.65	0	0.4	1.1	0	0.5	0	6	0.5	0.5	0.2	0
343	222	N/A	SCCL/Mes-Inf -Basal/SCC-like	0.188889	1.03333	1.4	-0.316667	Mes-L	5.5	1.4	0	2.25	1	0	0.4	2.05	0	0	0	0	0.65	0.95	0	2.25	0	1.8	0.1	0	1.15	0.5	0	0	7	0	0	2.7	1.5
307	136	Same tumor same pt: UC_0539_1	SCCL/Mes-Inf -Basal/SCC-like	0.638889	0	1.25	0.533333	Mes-L	5.5	0.25	0	0.45	1	0	0.65	0	0.6	1	0	0	0.4	0	0	0	0	0	0	0	0.5	8	0.4	0.1	0	1	0	1.35	3
288	318	N/A	SCCL/Mes-Inf -Basal/SCC-like	-0.633333	1.08333	-1.21667	-0.05	Basal/SCCL	3	0.1	2.4	2.7	2	0	0.05	0.2	2.55	0	0	0.5	0.2	0.3	2	2.7	0	1.35	0	0	0.2	0	0.6	0	4.5	0	0	1.3	0
373	127	Same tumor same pt: UC_0447_1	SCCL/Mes-Inf -Basal/SCC-like	1.26111	1.65	-0.7	0.15	Basal/SCCL	5	1.95	1.8	2.7	1	0	0.15	1.65	2.25	0	0	0	0.4	0	0.5	2.4	0	2.55	0	0	0.8	8.5	0.4	0	8	0	0	1.95	0
342	236	N/A	SCCL/Mes-Inf -Basal/SCC-like	-0.4	1.4	-0.116667	0.0333333	Basal/SCCL	3.5	0.3	1.2	2.7	1.5	0	0.1	2.25	1.55	0	0	0	0.3	0.25	0	2.4	0	2.05	0	0	0.15	0	0	0	6	0	0	2.4	0
304	81	N/A	SCCL/Mes-Inf -Basal/SCC-like	-0.133333	0.8	-0.766667	0.1	Basal/SCCL	5	0.1	1.6	2.4	1.5	0	0.4	1.2	2.1	0	1	1	0.15	0.2	0.5	1.35	0	2.25	0	0	2.1	0	1.1	0	7.5	0	N/A	1.4	0
400	163	Same tumor same pt: UC_0372_1	SCCL/Mes-Inf -Basal/SCC-like	-0.466667	1.61667	N/A	-0.45	Basal/SCCL	6	1.6	1.7	2.55	3	0	1	1.8	0.4	0	0	0	0.6	0.55	0	2.7	0	2.7	0.1	0	0.25	0	0.9	0	8.5	0.5	0	0	N/A
263	234	Same tumor same pt: UC_0475_1	SCCL/Mes-Inf -Basal/SCC-like	0.472222	1.38333	0.1	0	Basal/SCCL	3	0.75	1.8	2.7	1	0	0.1	2.25	1.8	0	0	0.5	0.5	0	0	2.25	0	2.4	0	0	0.2	5	1.5	0	6	0	0	2.4	1.5
255	262	N/A	SCCL/Mes-Inf -Basal/SCC-like	0.966667	1.43333	-1.51667	-0.116667	Basal/SCCL	5	0.4	2.7	2.7	1.5	0	0.55	2.7	2.55	0.5	1	0	0.1	0.2	0.65	2.25	0	2.25	0	0.3	0.05	9	0	0	7.5	0	0	0.7	0
187	148	N/A	SCCL/Mes-Inf -Basal/SCC-like	1.75	1.25	0.916667	-0.6	Basal/SCCL	5.5	2.25	0.8	2.7	0	0	0.75	2.7	0.15	0	0	0.5	0.6	1.15	0	2.7	0	2.7	0.1	0	1.5	9	0.05	0	8.5	0	0	2.7	1
191	295	N/A	SCCL/Mes-Inf -Basal/SCC-like	-0.65	1.55	-0.5	-0.3	Basal/SCCL	7.5	0.05	2.25	2.7	2	0	2.1	2.1	1.65	0	0	0.15	1.2	0.3	0.5	2.55	0	2.55	0	0.1	1.6	0	0.55	0	6.5	0	0	2.4	0
161	23	N/A	SCCL/Mes-Inf -Basal/SCC-like	0.816667	N/A	N/A	N/A	N/A	3.5	0.95	1.45	2.7	1.5	0	0.1	N/A	N/A	0	0	N/A	0.05	0.65	1	2.55	N/A	2.7	0	0	0.75	9	0.3	0	9	N/A	N/A	N/A	N/A
213	174	N/A	SCCL/Mes-Inf -Basal/SCC-like	1.36667	-0.05	-0.383333	-0.4	Uro	4	1.1	1.8	2.7	0.5	0	0.2	1.7	1.65	0	0.5	2	0.2	1.05	1	0.2	0	2.7	0	0.3	1.65	9	0.05	0	7.5	0	0	1.8	0.5
55	24	N/A	SCCL/Mes-Inf -Basal/SCC-like	1.1	1.28333	-1.16667	0.166667	Basal/SCCL	4	1.3	1.8	2.25	1	0	0.25	1.8	2.4	0	0	0.5	0.4	0.6	0	2.7	0	2.25	0.05	0	1.8	9	0	0	9	0.5	0	0.7	0
160	75	N/A	SCCL/Mes-Inf -Basal/SCC-like	1.86667	1.36667	-1.23333	-0.05	Basal/SCCL	3.5	2.1	2.1	2.7	0	0	0.4	1.35	1.6	0	0.5	1	0.2	0.15	0	2.55	0	2.7	0	0	1.4	9	0.55	0	8	0.5	0	0	0
130	257	N/A	SCCL/Mes-Inf -Basal/SCC-like	1.06667	0.0833333	-1.26667	-0.583333	Uro	4	0.2	2.7	1.8	0.5	0	0.1	1.5	2.1	0	0.5	1	0.5	1.15	1	0.15	0	2.25	0	0.35	1.4	9	0.1	0.1	9	0	0	0	1
205	168	N/A	SCCL/Mes-Inf -Basal/SCC-like	1.19444	-0.816667	-1.25	-0.683333	Uro	2	2.25	2.1	2.25	2.5	0	0.1	1.4	1.65	1	1	2	0.5	2.1	1.5	0.75	0.5	0.9	0	0.2	0.25	8.5	0.25	0	8	0.5	0	0	0
96	312	N/A	SCCL/Mes-Inf -Basal/SCC-like	1.29444	-0.433333	-1.7	-0.383333	Uro	1	0.55	2.55	2.25	0	0.5	0.15	1.65	2.7	0	1	0.15	0.1	1.3	1	0	0	0.15	0	0.75	0.6	7	0.25	0	8	0	0	0.15	0
39	25	N/A	SCCL/Mes-Inf -Basal/SCC-like	1.96667	-1.13333	-1.31667	-1.13333	Uro	1.5	2.4	2.7	1.8	0.5	0	0.25	0.65	1.55	0.5	1	3	0.6	2.25	3	0.05	0	1.8	0	1.6	0.55	9	0.7	0	8	0	0	0.3	0
363	212	N/A	SCCL/Mes-Inf -Basal/SCC-like	-0.566667	-1	-1.46667	-0.333333	GU	3	0.3	2.7	2.4	2	0	0.1	1.35	2.7	1.5	0	2	0.35	1	2.5	0	0	0	0.1	0	0.6	0	0.15	0	1	0	0	1	0
102	31	N/A	SCCL/Mes-Inf -Basal/SCC-like	0.75	-0.216667	-1.48333	0.366667	Uro	3	2.25	1.9	2.4	2	0	1.2	2	2.55	0	0	0	0.3	1.55	0.5	0.9	0	0	0	2.1	0.8	6	0	0	0	2	0	0	0
383	165	N/A	SCCL/Mes-Inf -Basal/SCC-like	1.20556	0.2	-1.16667	-0.4	Uro	3.5	1.45	2.15	1.95	1	0	0.05	1.95	1.8	0.5	0.5	0.5	0.25	0.85	1	1.35	0	0.6	0	0.3	0.25	8	0.3	0	6.5	0	0	0.45	0
232	224	N/A	SCCL/Mes-Inf -Basal/SCC-like	1.36667	0.166667	-1.56667	-0.0666667	Uro	4	2.1	2.15	2.7	1	0	0.4	2.7	2.55	0	0	2	0.65	0.6	1.5	1	0	2.1	0.25	0	1.2	9	0.55	0	8.5	0	0	0	0
238	258	N/A	SCCL/Mes-Inf -Basal/SCC-like	1.55	-0.216667	-1.78333	-0.8	Uro	3.5	1.65	2.7	1.95	1	0.5	0.15	1.6	2.7	1	1	0.75	0.5	2.4	2	0.55	0	1.95	0.1	1.2	0.4	9	0	0	9	0	0.5	0.05	0
345	271	N/A	SCCL/Mes-Inf -Basal/SCC-like	1.41667	-0.616667	-1.46667	-0.516667	Uro	4	2.25	1.7	1.8	1	0	0.75	2.7	2.7	1	0	2	0.5	2.55	1	0.75	1.5	1.95	0	1.8	0.45	9	0	0	6.5	0	0	0	0
73	132	N/A	SCCL/Mes-Inf -Basal/SCC-like	1.5	-1.8	-1.5	-1.15	Uro	2	1.5	2.7	0.7	2	0	0.25	1.7	1.8	1	2	3	0.3	2.55	1	0.15	1	0	0	2.7	0.15	9	0	0	8	0	2	0	0
7	54	N/A	SCCL/UroB -Basal/SCC-like	-0.5	0.616667	-0.766667	-0.05	Basal/SCCL	5	0	1.8	1.6	3	0	0.55	2.7	1.5	0	1.5	0	0.7	0.85	1	0	0	2.7	0	0	1.35	0	0.5	0	9	1	0	0	1
180	109	N/A	SCCL/UroB -Basal/SCC-like	-0.2	1.8	-0.783333	-0.35	Basal/SCCL	3	0.9	1.8	2.7	3	0	0.75	0.8	0.75	0	0	0	0.35	0	1	2.7	0	2.7	0	0	1.9	4.5	0	0	9	0	0	0.2	0
3	91	N/A	SCCL/UroB -Basal/SCC-like	2.23333	1.41667	-0.7	0.266667	Basal/SCCL	5	2.7	2.25	2.7	1	0	0.5	2.1	1.2	0.5	2	1	0.55	0.15	2	2.7	0	2.7	0	0	1.8	9	0.8	0	9	2	0	1.35	0
410	156	N/A	SCCL/UroB -Basal/SCC-like	0.966667	0.983333	-0.783333	0.0333333	Basal/SCCL	3.5	0.9	1.1	2.1	1	0	0.25	1.2	1.4	0	0	0.3	0.4	0.2	1.5	1.5	0	1.95	0	0	1.35	9	1.1	0	7	0	0	0.15	0
227	216	Same tumor same pt: UC_0778_1	SCCL/UroB -Basal/SCC-like	2.18333	0.15	-1.06667	-0.766667	Uro	4.5	2.55	1.7	2.25	1	0	1	2.7	1.5	0	2	1.5	0.75	2.1	0	1.35	0	2.7	0	0	0.6	9	0	0	8.5	0	0	0	0
396	153	N/A	SCCL/UroB -Basal/SCC-like	1.71667	1.05	-0.633333	-0.116667	Basal/SCCL	5	1.15	1.4	2.7	1	0	0.1	2.7	1.05	0	2	1.5	0.75	0	0.5	1.95	0	2.7	0.15	0	0.65	9	1.6	0	8	0	0	0.05	0.5
228	218	Same tumor same pt: UC_0779_1	SCCL/UroB -Basal/SCC-like	0.911111	0.9	-1.36667	-0.15	Basal/SCCL	6	0.9	2.1	2.7	1	0	0.4	0.3	2.1	0	0	1.5	0.6	0.45	1	1.95	0	2.7	0	0	0.5	8.5	0.45	0	6.5	0	0	0.1	0
359	245	N/A	SCCL/UroB -Basal/SCC-like	1.6	1.28333	-1.61667	-0.233333	Basal/SCCL	4	0.3	2.7	2.7	0	0	0.1	2.1	2.25	1	1.5	1	0.45	0.25	1.5	2.4	0	2.7	0.05	0	1.95	9	0	0	5.5	0	0.5	0.1	0
292	228	N/A	SCCL/UroB -Basal/SCC-like	-0.333333	1.73333	-0.333333	-0.1	Basal/SCCL	4	0	0.8	2.05	2	0	0.6	2.4	0.55	1	1	0	0.6	0.05	0	2.55	0	2.7	0	0	1.8	0	0.85	0	7	0	0	0.35	0
308	80	N/A	SCCL/UroB -Basal/SCC-like	1.03333	1.8	-0.15	0.116667	Basal/SCCL	2	0.6	1.05	2.7	0.5	0	0	2.55	0.9	0	0	0	0.2	0	0	2.7	0	2.7	0	0	0.4	9	1.2	0	9	0.5	0	1.5	0
201	185	N/A	SCCL/UroB -Basal/SCC-like	-0.25	1.45	-1.38333	-0.133333	Basal/SCCL	6	0.25	2.25	2.7	2	0	0.6	2.55	2.4	0	1	0.5	0.6	0.55	0.5	2.7	0	2.7	0	0	1.15	0	0	0	9	0	0	0	0.5
193	301	N/A	SCCL/UroB -Basal/SCC-like	-0.483333	1.75	-0.783333	0.05	Basal/SCCL	3	0.05	1.6	2.55	1.5	0	0	2.4	0.75	0	0	0	0.2	0	0	2.55	0	2.7	0	0	0.8	0	1.75	0	7	1	0	0	0
174	62	N/A	SCCL/UroB -Basal/SCC-like	1.71667	0.733333	-1.01667	-0.05	Basal/SCCL	5.5	1.65	2.7	1.5	0.5	0	0.05	1.7	1.25	0.5	1	0.5	0.3	0.2	0.5	0.2	0	2.7	0	0	0.7	9	0.8	0	9	1.5	0	0.4	0.5
91	319	N/A	SCCL/UroB -Basal/SCC-like	0.944444	1.8	-0.383333	0.716667	Basal/SCCL	2.5	0.5	0.5	0.7	0	0	0	0.25	0.65	0	0	0	0.15	0	0	2.7	0	2.7	0	0	0.05	7	0.1	0	8	2	0	0	0
29	208	N/A	SCCL/UroB -Basal/SCC-like	-0.5	1.8	-1.06667	-0.55	Basal/SCCL	3.5	0	2.7	2.7	1.5	0	0.75	2.05	0.55	0	0	0	0.4	0	0	2.7	0	2.7	0	0	1.65	0	0	0	9	0.5	0	0.05	0
56	284	N/A	SCCL/UroB -Basal/SCC-like	-0.316667	1.76667	-1.23333	-0.416667	Basal/SCCL	4	0.05	2.7	2.4	1.5	0	1.35	1.75	1.05	0	0.5	0	0.9	0.1	1	2.7	0	2.7	0	0	0.4	0	0.1	0	9	0.5	0	0.05	0
166	114	N/A	SCCL/UroB -Basal/SCC-like	N/A	N/A	N/A	N/A	N/A	4	0.35	2.7	2.1	2	N/A	1.25	N/A	2.7	0.5	N/A	N/A	0.4	0	1	1.45	N/A	2.1	0	0.9	1.25	0	0	N/A	7.5	N/A	N/A	N/A	N/A
220	210	N/A	SCCL/UroB -Basal/SCC-like	1.48333	0.216667	-0.833333	-0.366667	Uro	2.5	1.95	1.65	2.25	1	0	0.15	1.95	1.35	2	1	2	0.4	0.8	1	0.9	0	2.55	0	0.25	1.05	7.5	0.75	0	6.5	0	1	0.5	0
194	181	N/A	SCCL/UroB -Basal/SCC-like	0.144444	1.8	-0.266667	-0.4	Basal/SCCL	2.5	0.1	2.2	2.7	1	0	0	2.4	0	0	0	0	0.1	0	0	2.7	0	2.7	0	0	0.9	4	0	0	9	1	0	1.4	0
258	194	N/A	SCCL/UroB -Basal/SCC-like	0.794444	1.61667	-0.35	-0.133333	Basal/SCCL	1.5	1.05	0.9	2.55	1.5	0	0.1	2.4	0.6	0.5	1	0	0.3	0.1	0.5	2.4	0	2.55	0.05	0	0.7	5.5	1.8	0	6.5	0	0	0.45	0
277	44	N/A	SCCL/UroB -Basal/SCC-like	0.261111	0.7	-0.766667	-0.233333	Basal/SCCL	4.5	1.95	2.25	2.7	3	0	0.25	2.4	1.55	0	0	0	0.75	0	1	0.45	0	1.65	0	0	0.6	5.5	0.35	0	6.5	0	0	1.5	0
190	145	N/A	SCCL/UroB -Basal/SCC-like	1.02222	0.9	-0.783333	0.416667	Basal/SCCL	3.5	0.9	0.9	2.15	1	0	0	1.35	1.45	0	0.5	0	0.2	0.3	1	1.05	0	1.95	0	0.45	1.05	8	2.4	0	7	1	0	0	0
125	202	N/A	SCCL/UroB -UroB	1.95	-0.383333	-1.51667	-0.416667	Uro	5	1.35	2.7	2.7	0	0	0.3	1.2	1.95	0	1.5	3	0.75	1	1	0.6	0	2.25	0.3	0.45	2.55	9	0	0	7.5	0.5	0.5	0.1	0
32	53	N/A	SCCL/UroB -UroB	-0.95	-0.0333333	-1.05	0.05	GU	4.5	0.15	0.45	1.8	3	0	1.5	0.7	2.7	1	0	1	1.15	2.1	1	2.25	0	0.75	0	0	1.65	0	2.4	0	0	0	0	0	0
155	112	N/A	SCCL/UroB -UroB	1.48889	0.366667	-0.883333	-0.5	Uro	3	0.8	2.7	1.9	0.5	0	0	0.4	1.35	1	1.5	1.5	0	0.15	1.7	0.05	0	2.7	0	0	1.1	8	0.6	0	8	0	0.5	0.9	0.5
38	29	N/A	SCCL/UroB -UroB	1.75	-0.183333	-1.56667	-0.683333	Uro	1	1.25	2.7	0.95	1	0.5	0.2	0.95	2.1	0.65	2.5	1.5	0.1	1.45	1	0.3	0	2.1	0	0.7	0.65	7.5	0	0	9	0	0	0.1	0
362	230	N/A	SCCL/UroB -UroB	1.11111	0.0333333	-1.65	-0.05	Uro	3.5	1.5	2.7	1.5	1.5	0	0	1.5	2.55	0	0.5	0	0.2	0	0.5	0.1	0	0	0	0	1.4	8.5	1.1	0	7	0	0	0.3	0
142	18	N/A	SCCL/UroB -UroB	2.12222	0.35	-1.3	-0.4	Uro	3.5	2.7	2.7	1.65	0	0	0.15	1.5	1.6	0.5	1	2	0.5	0.1	1	0.75	0	2.4	0	0.7	1.3	8	2	0	9	0	0	0.4	0
4	142	N/A	SCCL/UroB -UroB	1.56667	0.0333333	-0.9	0.1	Uro	3	0.2	1.35	1.8	1.5	0	0.05	0.5	1.65	1	3	0.5	0.25	0	0	0	0	0.6	0.2	0	0.35	9	2.4	0	9	0	2	0.3	0
235	244	N/A	SCCL/UroB -UroB	1.53333	1.03333	-1.45	-0.0166667	Basal/SCCL	5.5	0.1	1.8	1.95	1	0	0.7	2.25	2.55	0	2.5	0	0.5	0.8	0.5	1.8	0	2.1	0	0	1.6	9	0.05	0	8.5	0	0	0	0
61	121	N/A	SCCL/UroB -UroB	1.56667	-0.383333	-1.63333	-0.4	Uro	4	2.7	2.25	0.7	2	0	0.35	0.9	2.7	2.5	1	1.5	0.9	1.65	1.5	1.25	0.5	0.75	0	1.75	0.15	9	1.5	0	7.5	0	1	0.05	0
390	164	N/A	SCCL/UroB -UroB	0.183333	-1.06667	-1.76667	-0.4	GU	5	1.05	2.7	2.7	2	0	0.45	0.8	2.7	0	1.5	2.5	0.3	1.2	1.5	0.15	0.5	0.35	0	0.7	0.7	0	0	0	7.5	0	0.5	0.1	0
185	278	N/A	SCCL/UroB -UroB	2.6	-0.283333	-1.58333	-0.5	Uro	3	1.8	2.25	1.4	0	0	0.45	2.25	2.55	1	3	2.5	0.2	1.8	1	1.05	1	2.4	0	1.6	0.1	9	0	0	8	0	0	0.05	0
349	198	N/A	SCCL/UroB -UroB	1.54444	0.833333	-1.35	-0.583333	Basal/SCCL	3	0.8	2.7	1.5	0	0	0.05	2.25	1.45	1	1	0	0.4	0.5	1	1.35	0	1.65	0	0.15	0.45	8.5	0.2	0	9	0	0	0.1	0
182	169	N/A	SCCL/UroB -UroB	2.21667	-0.95	-1.8	-0.583333	Uro	8	1.65	2.7	1.2	1	0	0.15	1.4	2.7	2	3	1.1	0.85	1.75	2	0	1.5	0	0	1.8	0.65	9	0.2	0	8	0	0	0	0
355	229	N/A	SCCL/UroB -UroB	0.5	0.45	-1.28333	-0.35	GU	5	0	1.8	1.25	2	0	1.2	0.3	2.25	1	1	0	0.3	1.5	1	0.15	0	2.7	0	0	0.6	7.5	0.9	0	7.5	0	0	0.2	0
53	5	N/A	SCCL/UroB -UroB	1.71667	-1.21667	-1.76667	-0.716667	Uro	4.5	0.15	2.7	0	1	0	0.6	1.15	2.7	2	3	1.5	0.7	2.15	2	0	1	0	0.05	1.35	0	9	1.4	0	9	0	0	0.1	0
395	321	N/A	SCCL/UroB -UroB	1.3	-1.63333	-1.8	-0.733333	Uro	2.5	1.4	2.7	1.1	1.5	0	0.15	0.5	2.7	0.5	1	2.5	0.45	2.7	1	0.3	1	0	0	2.7	0.05	9	0.45	0	9	0.5	1.5	0	0
81	138	N/A	SCCL/UroB -UroB	1.46667	-1.36667	-1.61667	-0.2	Uro	1.5	0.9	2.25	0.7	1.5	0.5	0.35	0.6	2.7	1	2	3	0	1.55	1.5	0.1	1	0.35	0	1.3	0	9	0.1	0	8	0.5	0.5	0.1	0
106	7	N/A	SCCL/UroB -UroB	1.63333	-0.833333	-0.216667	-0.433333	Uro	3.5	1.9	1.35	0.3	1	0	0.5	1.05	1.5	0.5	1	1.5	0.4	1.45	1	0	0	0.45	0.05	0.6	0.9	9	0	0	4.5	0	0	1.2	1
124	327	N/A	SCCL/UroB -UroB	2.14444	-1.46667	-1.8	-0.9	Uro	2.5	2.1	2.7	0.6	0	0	0.4	0.25	2.7	2	1.5	2	0.6	2.7	1	0	0	0.3	0	2.15	0.05	8.5	0.2	0	8.5	0	0	0	0
20	32	N/A	SCCL/UroB -UroB	1.67778	-0.916667	-1.2	-1.25	Uro	1	2.7	2.7	2.7	0.5	0	0.1	1.05	0.9	0	0	1.5	0.15	1.95	2	0	0	0.7	0	1.65	0.15	8.5	0.3	0	8.5	0	0.5	0	0
241	21	N/A	SCCL/UroB -UroB	1.93333	-1.01667	-1.11667	-0.9	Uro	1.5	1.8	2.25	0.75	1	0	0.2	0.4	2.1	1.5	2	1.65	0.3	2.55	2.5	0.55	1	0.6	0.05	2.7	0.95	9	1.3	0	7.5	0	0.5	0	1
284	43	Same tumor same pt: UC_0329_1	SCCL/UroB -UroB	1.55	-0.933333	-1.53333	-1	Uro	1.5	0.15	2.7	0.3	0.5	0	0.75	1.8	2.25	1	2	1	0.1	2.55	1	0	0.5	0.75	0	1.05	1.2	9	0	0	8	0	0	0.35	0
402	304	Same tumor same pt: UC_0442_1	SCCL/UroB -UroB	1.6	-1.9	-1.6	-0.783333	Uro	2	1.8	2.55	0.1	1	0	0.2	2.1	2.4	1.5	1	3	0.2	2.7	3	0	1.5	0	0.45	2.1	0	9	2.25	0	7	0.5	1	0.15	0
325	118	Same tumor same pt: UC_0600_1	SCCL/UroB -UroB	2.21667	-0.683333	-1.65	-0.9	Uro	3.5	1.65	2.7	1.75	1	0	0.35	2.7	2.25	0.5	3	3	0.6	2.25	1	0.5	0.5	2.7	0	1	0.5	9	0.9	0	9	0	0	0	0
170	61	N/A	Sc/NE - Sc/NE-like	1.58333	-0.333333	-0.9	-0.2	Uro	4	2.25	2.7	0.2	0.5	0	0.1	0.2	2.1	0.5	0	1	0	0	2	0	0	0	0.3	0	0.05	9	0.2	0	0	0	0	2.1	0
101	92	N/A	Sc/NE - Sc/NE-like	1.43333	-1	-1.78333	0.666667	Sc/NE	8.5	1.8	2.7	1.4	1.5	2	1.95	N/A	2.7	0	1	3	1.95	0	2	0	0	0	0	1.05	0.2	9	0	0	0	2	0	0.05	0
147	40	N/A	Sc/NE - Sc/NE-like	0.166667	-1.28333	-1.46667	0.05	GU	7	0	2.7	0.7	3	0	1.65	0	2.7	3	0.5	3	1	0.85	3	0	1.5	0	0.1	0	0.6	9	2.1	0	0	1	0.5	0.5	0.5
417	159	N/A	Sc/NE - Sc/NE-like	-0.5	-0.833333	-0.866667	0.9	Sc/NE	4	0	0	0	1.5	0	1.05	0	2.7	0	0	2.5	0.45	0	2	0	0.5	0	0	0	0.1	0	2.25	0.65	0	0	0	0.1	0
15	34	N/A	Sc/NE - Sc/NE-like	0.805556	-1.5	-1.65	-0.366667	Uro	4.5	0.25	2.25	0.4	1.5	0.5	0.65	0.2	2.7	2	1	2.5	0.4	2.55	2	0.1	1	0.45	0	1.4	0.2	8	0.6	0	2.5	1	0	0	0
401	211	Same tumor same pt: UC_0399_1	Sc/NE - Sc/NE-like	1.13889	-0.616667	-0.116667	-0.55	Uro	2	0.75	1.35	1.3	0.5	0	0.2	1.65	1.35	2.5	0.5	1.05	0.3	1.65	0.5	0.15	0	0.7	0	1.35	1.25	8	0.9	0	7	0	0	1.35	1
346	197	N/A	Sc/NE - Sc/NE-like	-0.6	0.116667	-1.55	0.333333	GU	3.5	0.2	2.55	2.1	2	0	0.5	0	2.55	1	0	0	0.4	0	1.5	0	0	0.35	0.45	0	1	0	1.55	0	0	1	0	0.45	0
25	125	N/A	Sc/NE - Sc/NE-like	0.716667	0.1	0.85	0.283333	Mes-L	3.5	0.15	0.15	2.7	1	0	0.65	0	0	0	0	0	0.2	0	0	0	0	0.3	0	0	0	9	2.7	0.1	8.5	1	0	2.7	0
64	103	N/A	Sc/NE - Sc/NE-like	0.816667	0.3	-0.9	0.65	Sc/NE	3	0.45	2.25	0.2	1	0	0.75	0	2.7	0	0	0	0.75	0	1	0	0	0.9	0.05	0	0.2	9	2.25	0.5	0	1.5	0	2.25	0
352	243	N/A	Sc/NE - Sc/NE-like	-0.833333	0	1.4	0	Mes-L	5	0	0	0.1	2.5	0	0.6	2.7	0	0	0	0	0.3	0	0	0	0	0	0	0	0	0	0	0	0	0	0	2.7	1.5
317	85	Same tumor same pt: UC_0567_1	Sc/NE - Sc/NE-like	1.4	0.65	-0.166667	0.616667	Basal/SCCL	4.5	1.7	1.8	1.8	1.5	0	0.3	1.15	2.1	0	1	0	0.75	0.45	1	0	0	2.4	0.8	0	1.1	9	1	0	8.5	2	0	2.4	1
422	213	N/A	Sc/NE - Sc/NE-like	-0.983333	-0.166667	0.5	1.11667	Sc/NE	5.5	0.05	0	0.9	3	0.5	2.55	0	1.35	1.5	0	0.5	0.55	0	1.5	0	1.5	0	1.35	0	0.6	0	2.4	0	1	2	0	1.35	1.5
254	200	N/A	Sc/NE - Sc/NE-like	-0.5	-0.0333333	-1.3	0.833333	Sc/NE	5.5	0	1.6	0.45	1.5	0	0.9	0	2.7	0	0	0	0.4	0.1	1	0	0	0	1.2	0	0.1	0	2.1	0	0	1.5	0	0.4	0
384	166	N/A	Sc/NE - Sc/NE-like	-0.5	0	-1.73333	0.333333	GU	3	0	2.7	1.4	1.5	1	2.1	0	2.7	0	0	0	0.45	0	1.5	0	0	0	2.7	0	0	0	0.9	1.95	0	1	0	0.2	0
409	155	N/A	Sc/NE - Sc/NE-like	-0.522222	0	-0.183333	0.483333	GU	6	0.1	0.5	1.8	2	1	2.1	0.6	1.45	0	0	0	0.9	0	2	0	0	0	2.55	0	0	1	2.7	1.35	0	0.5	0	1.4	0
324	86	N/A	Sc/NE - Sc/NE-like	-0.5	0	-1.65	1.1	Sc/NE	3	0	2.4	0.15	1.5	1.5	0.45	0	2.7	0	0	0	0.9	0	0	0	0	0	2.1	0	0	0	2.25	0.25	0	3	0	0.15	0
18	35	N/A	Sc/NE - Sc/NE-like	N/A	N/A	N/A	N/A	N/A	3	0	0.7	0	1.5	0	1.5	N/A	N/A	0	N/A	N/A	N/A	0	0	0	N/A	0	0	0	0.9	N/A	2.1	0	0	N/A	0	N/A	N/A
58	8	N/A	Sc/NE - Sc/NE-like	-0.95	-0.333333	0.183333	1.28333	Sc/NE	3.5	0.15	0.1	0.4	3	1.5	2.1	0.05	1.45	0	0	1	1.35	0	1	0	0	0	2.1	0	0.15	0	2.7	0	0	2.5	0	2.1	0
377	317	N/A	Sc/NE - Sc/NE-like	-0.333333	-1	-1.23333	1.53333	Sc/NE	2.5	0	1.1	0	1	0	1.65	0	2.7	0	0	3	0.4	0	0.5	0	0	0	2.7	0	0.1	0	2.7	2.4	0	3	0	0.1	0
327	290	Same tumor same pt: UC_0589_1	Sc/NE - Sc/NE-like	-0.75	-0.166667	0.733333	0.516667	Mes-L	7	0.25	1.35	0.15	2.5	2.5	1.95	0.45	0.9	0	0	0.5	0.55	0	0	0	0	0	2.55	0	0	0	1.55	2.25	0.5	2	0	1.95	2.5
421	314	N/A	Sc/NE - Sc/NE-like	-0.333333	0	-0.816667	1.78333	Sc/NE	3.5	0	0.35	0	1	3	0.1	0	2.7	0	0	0	0	0	0	0	0	0	2.7	0	0	0	2.7	0	0	3	0	0.1	0.5
212	187	N/A	Sc/NE - Sc/NE-like	-0.944444	-0.383333	-0.8	1.61667	Sc/NE	6.5	0	0.25	0.7	3	0	0.3	1.35	2.25	0	0	1	0.55	0.15	0	0	0	0	0	0	0	0.5	1.3	0	0	3	0	0.1	0
341	223	N/A	Sc/NE - Sc/NE-like	-0.133333	-0.833333	-1.36667	0.183333	GU	2.5	0.6	2.15	2.4	1.5	0	0.55	0.7	2.7	0	0.5	2.5	0.5	0	0	0	0	0	0.05	0	1.5	0	1.7	0	0	0	0	0.75	0
149	74	N/A	Sc/NE - Sc/NE-like	-0.683333	-0.6	-1.58333	1.01667	Sc/NE	7	0.45	2.15	2.1	2.5	0	0.9	0.25	2.7	0.5	0	3	0.6	0	1.5	0	0	1.2	0	0	0.45	0	0.55	0	1.5	2.5	0	0.1	0
107	11	N/A	Sc/NE - GU	-0.766667	-1.3	-1.65	-0.75	GU	5	0.2	2.25	1	3	0	1.05	0.4	2.7	1.5	0.5	1.5	0.75	2.7	2	0.15	1.5	0.15	0.2	1	0.9	0	0.1	0	1	0	0	0	0
204	188	N/A	Sc/NE - GU	0.7	-1.23333	-1.8	-0.733333	Uro	4	0.6	2.7	0.55	2.5	0	2.25	2.7	2.7	1.5	1	1	0.65	2.7	1.8	0	0.5	0	0	1.85	0.75	9	0	0	0	0.5	0	0	0
183	77	N/A	Sc/NE - GU	-0.633333	0.166667	-1.23333	0.65	Sc/NE	6	0.1	1.2	1.15	3	0	1.95	1	2.7	0.5	1	0	1	2.55	1	0.5	0	2.55	0	1.2	0.1	0	0.8	0	0	3	0	0.2	0
37	17	N/A	Sc/NE - GU	1.36667	-0.9	-1.8	-0.9	Uro	9	0.1	2.7	0.7	1	0	2.55	2.7	2.7	0.2	2	0	2.1	2.7	1.5	0	0	0	0	1.9	0.45	9	0.75	0	7	0	0	0	0
127	247	N/A	Sc/NE - GU	0.983333	-0.683333	-1.61667	-0.2	Uro	4.5	0.45	2.25	0.15	1	0	0.6	2.7	2.7	1.5	0.5	0.5	1.05	1.55	2	0	2	0	0	1.8	0.05	9	0	0	0	0.5	0.5	0.1	0
221	313	N/A	Sc/NE - GU	-0.166667	-0.45	-1.53333	-0.75	GU	7	0	2.7	0.05	0.5	0	1.7	1.45	2.4	0	0	0	0.15	1.95	1.5	0.6	0	0	2.4	0.15	0	0	0.7	0	0.5	0	0	0.5	0
67	289	N/A	Sc/NE - GU	0.5	-0.3	-1.63333	-0.283333	GU	7	0	2.7	1.35	1.5	0	0.25	0	2.25	1	0	0.5	0.6	0.4	1	0	0	0	0	0	0	9	0.5	0	0	0	0	0.05	0
203	180	N/A	Sc/NE - GU	1.25	-1.85	-1.7	-1	Uro	5	0.25	2.7	0.55	1.5	0	1.8	0.85	2.4	3	2	3	0.9	2.7	2.5	0	1	0.15	0	2.7	0.9	9	0	0	8.5	0	1	0	0
358	261	N/A	Sc/NE - GU	-0.466667	-1.05	-0.516667	-0.766667	GU	4	0.1	2.25	1.5	1.5	0	0.2	0.8	1.7	1.5	0	1.5	0.2	1.75	2	0.1	0.5	0	0.3	0	0.9	0	0	0	1.5	0	0	2.4	0
379	205	N/A	Sc/NE - GU	0.766667	-1.9	-1.65	-0.75	Uro	4	0.3	2.25	0.1	2	0	1.3	0	2.7	1.5	1	3	0.6	2.7	2	0	2.5	0	0.05	2.7	0.5	9	2.25	0.1	6	0	0	0	0
148	100	N/A	Sc/NE - GU	-0.45	-0.516667	-0.766667	1.01667	Sc/NE	6.5	0.15	0	1.4	1.5	0	0.8	0.3	2.7	0.5	0	1.5	1.15	0.15	1	0	0.1	0.1	0.1	0	0.6	0	2	0	0	0.5	0.5	0.4	0
411	196	N/A	Sc/NE - GU	-0.3	-0.8	-1.75	-0.233333	GU	5	0.1	2.7	0.15	2	0	2.1	0.8	2.7	3	1	2	0.35	0.7	3	0.15	0	0.15	0	0	1.05	0	2.7	0	0.5	0	0	0.15	0
242	30	N/A	Sc/NE - GU	-0.983333	-1.9	-1.5	-0.6	GU	4	0.05	1.8	0	3	0	0	1.2	2.7	3	0	3	0.6	2.7	2	0	1	0	0	2.55	1.6	0	1.8	0	0	0	1	0	0
406	151	N/A	Sc/NE - GU	-0.444444	-1.41667	-0.9	0.483333	GU	4	0	0	0.3	3	1	1.65	2.1	2.7	1.5	0	3	0.5	1.25	2	0	0	0	0.1	0.15	1.4	5	1.9	0	0	0	0	0	0
233	294	Same tumor same pt: UC_0781_1	Sc/NE - GU	-0.5	-0.7	-1.76667	-0.366667	GU	4.5	0	2.7	1.5	1.5	0	0.05	0.2	2.7	2	0	1	0.15	1.1	1.5	0	0	0	0	0.1	0.3	0	0.1	0	2	0	0	0.1	0
133	204	N/A	Sc/NE - GU	-0.3	-1.51667	-1.75	-0.95	GU	4	0.1	2.7	0.15	3	0	0.9	0.15	2.55	2.5	2	2	0.75	2.7	3	0	0	0.15	0.1	2.4	0.65	0	1.8	0	2.5	0	0	0	0
347	233	N/A	Sc/NE - GU	-0.666667	-1.06667	-1.7	-0.466667	GU	5	0.5	2.4	1.35	2.5	0	0.5	0.9	2.7	1	0	1.5	0.6	1.7	2	0	0.5	0	0.1	0.7	1	0	0.9	0	0	0	0	0	0
356	292	N/A	Sc/NE - GU	-0.4	-1.25	-1.05	-0.1	GU	3.5	0.3	0.75	0	1.5	0	0.3	2.1	2.7	2	0	1.5	0.4	2.25	2.5	0	1	0	0	1.35	0.45	0	0	0	0.5	0	0	0.3	0
371	130	N/A	Sc/NE - GU	0.138889	0.333333	1.31667	0.0833333	GU	3.5	0	2.55	0.9	2	0	0.15	2.4	2.7	1	0	1	0.25	2	2	0	1	0	0	0.4	0.75	0	0.95	0	0	0	0	1	0
86	16	N/A	Sc/NE - GU	-0.65	-1.15	-1.65	-0.416667	GU	5.5	0.05	2.25	0.9	3	0	0.75	2.4	2.7	1.5	1	1.5	0.5	2.7	2	0.75	3	0	0	2.7	0	0	0	0.05	0	1	0	0	0
283	47	Earlier from same pt: UC_0322_2	Sc/NE - GU	-0.316667	0.0666667	-1.61667	-0.15	GU	5.5	0.05	2.55	1.5	1	0	0.45	2.1	2.7	0.5	0	0	0.2	0.6	1.5	0	1	0.8	0	0	0.1	0	0.7	0	0	0	0	0.4	0
211	248	N/A	Sc/NE - GU	-0.0555556	-0.55	-1.31667	0.0333333	GU	4.5	1.5	1.25	1.8	3	0	0.5	2.05	2.7	0.5	0.5	0.2	0.3	1.85	1.5	0.4	0.5	0	0.2	1.5	0.35	2.5	0.15	0	1.5	0.5	1	0	0
9	33	N/A	Sc/NE - GU	-0.483333	-0.0666667	-1.2	-0.0666667	GU	5	0.05	2.15	2.7	2	0	0.05	0	2.25	0.2	0.5	0.65	0.3	0.3	0.65	0.75	1	0	0	0	0.2	0	0.3	0	2	0	0.5	0.8	0
